# Supplementary material for: Profile of MicroRNAs Associated with Death Due to Disease Progression in Metastatic Papillary Thyroid Carcinoma Patients
Source: Cancers (Basel). 2023 Jan 31;15(3):869. doi: 10.3390/cancers15030869 (PMC9913691; doi:10.3390/cancers15030869)
Supplement: Supplementary file 1 [file cancers-15-00869-s001.zip]

Archive with 1 entries (1 files):
- cancers-2159251-supplementary.pdf
